# Supplementary material for: Contrast-Enhanced Tissue Processing of Fibrillin-Rich Elastic Fibres for 3D Visualization by Volume Scanning Electron Microscopy
Source: Methods Protoc. 2021 Aug 15;4(3):56. doi: 10.3390/mps4030056 (PMC8395850; doi:10.3390/mps4030056)
Supplement: Supplementary file 1 [file mps-04-00056-s001.zip]

Archive with 3 entries (3 files):
- video S1.mp4
- video S2.mp4
- video S3.mp4
